# Supplementary material for: Modulation of Dopamine Receptors on Osteoblasts as a Possible Therapeutic Strategy for Inducing Bone Formation in Arthritis
Source: Cells. 2022 May 11;11(10):1609. doi: 10.3390/cells11101609 (PMC9140103; doi:10.3390/cells11101609)
Supplement: Supplementary file 1 [file cells-11-01609-s001.zip]

Archive with 1 entries (1 files):
- cells-1703531-supplementary.pdf
